# Supplementary material for: ﻿A forgotten gem: Mendonciaaffinis (Acanthaceae), a new species once thriving at the Avenida Paulista, São Paulo, Brazil
Source: PhytoKeys. 2025 Jul 11;260:1–11. doi: 10.3897/phytokeys.260.153687 (PMC12274890; doi:10.3897/phytokeys.260.153687)
Supplement: XML Treatment for Mendoncia affinis [file phytokeys.260.153687-treatment1.xml]

<!DOCTYPE tp:taxon-treatment
  PUBLIC "-//TaxonX//DTD Taxonomic Treatment Publishing DTD v0 20100105//EN" "tax-treatment-NSO.dtd">
<tp:taxon-treatment xmlns:tp="http://www.plazi.org/taxpub"><tp:treatment-meta><kwd-group><label>Taxon classification</label><kwd>
                <named-content content-type="kingdom">Plantae</named-content>
              </kwd><kwd>
                <named-content content-type="order">Lamiales</named-content>
              </kwd><kwd>
                <named-content content-type="family">Acanthaceae</named-content>
              </kwd></kwd-group><mixed-citation publication-type="journal"><person-group><name><surname>da Silva</surname><given-names>Fabio Araújo</given-names></name><name><surname>Kameyama</surname><given-names>Cíntia</given-names></name><name><surname>Vitta</surname><given-names>Fabio A.</given-names></name><name><surname>Buzato</surname><given-names>Silvana</given-names></name><name><surname>Zappi</surname><given-names>Daniela C.</given-names></name></person-group><article-title>﻿A forgotten gem: <italic><tp:taxon-name><tp:taxon-name-part taxon-name-part-type="genus" reg="Mendoncia">Mendoncia</tp:taxon-name-part><tp:taxon-name-part taxon-name-part-type="species" reg="affinis">affinis</tp:taxon-name-part></tp:taxon-name></italic> (<tp:taxon-name><tp:taxon-name-part taxon-name-part-type="family">Acanthaceae</tp:taxon-name-part></tp:taxon-name>), a new species once thriving at the Avenida Paulista, São Paulo, Brazil</article-title><source>PhytoKeys</source><day>11</day><month>07</month><year>2025</year><volume>260</volume><fpage>1</fpage><lpage>11</lpage><pub-id pub-id-type="doi">10.3897/phytokeys.260.153687</pub-id></mixed-citation></tp:treatment-meta><tp:nomenclature><label>﻿</label><tp:taxon-name>
              <object-id xmlns:xlink="http://www.w3.org/1999/xlink" content-type="arpha" xlink:type="simple">A3D2ADA0-428A-5638-B32E-03424E51EB90</object-id>
              <tp:taxon-name-part taxon-name-part-type="genus" reg="Mendoncia">Mendoncia</tp:taxon-name-part>
              <tp:taxon-name-part taxon-name-part-type="species" reg="affinis">affinis</tp:taxon-name-part>
              <object-id xmlns:xlink="http://www.w3.org/1999/xlink" content-type="ipni" xlink:type="simple">urn:lsid:ipni.org:names:77365304-1</object-id>
            </tp:taxon-name><tp:taxon-authority>Vitta &amp; Buzato</tp:taxon-authority><tp:taxon-status xmlns:xlink="http://www.w3.org/1999/xlink" xlink:type="simple">sp. nov.</tp:taxon-status><xref ref-type="fig" rid="F1">Figs 1</xref><xref ref-type="fig" rid="F2">, 2A–E</xref><xref ref-type="fig" rid="F3">, 3A–C</xref></tp:nomenclature><tp:treatment-sec sec-type="material" id="SECID0E2IAC"><title>Type.</title><p>Brazil • São Paulo: Mun. São Paulo, Av. Paulista; 12 Nov. 1906, fl. and fr.; <italic>A. Usteri 252</italic> (holotype SP14786!).</p><fig id="F1" position="float" orientation="portrait"><object-id xmlns:xlink="http://www.w3.org/1999/xlink" content-type="doi" xlink:type="simple">10.3897/phytokeys.260.153687.figure1</object-id><object-id xmlns:xlink="http://www.w3.org/1999/xlink" content-type="arpha" xlink:type="simple">6A949197-9209-54AC-A352-E43E139D2610</object-id><label>Figure 1.</label><caption><p>Image of the holotype of <italic><tp:taxon-name><tp:taxon-name-part taxon-name-part-type="genus" reg="Mendoncia">Mendoncia</tp:taxon-name-part><tp:taxon-name-part taxon-name-part-type="species" reg="affinis">affinis</tp:taxon-name-part></tp:taxon-name></italic> housed at SP herbarium.</p></caption><graphic xmlns:xlink="http://www.w3.org/1999/xlink" xlink:href="phytokeys-260-001_article-153687__-g001.jpg" position="float" orientation="portrait" xlink:type="simple" id="oo_1371952.jpg"><uri content-type="original_file" xlink:type="simple">https://binary.pensoft.net/fig/1371952</uri></graphic></fig></tp:treatment-sec><tp:treatment-sec sec-type="diagnosis" id="SECID0E2JAC"><title>Diagnosis.</title><p><italic><tp:taxon-name><tp:taxon-name-part taxon-name-part-type="genus" reg="Mendoncia">Mendoncia</tp:taxon-name-part><tp:taxon-name-part taxon-name-part-type="species" reg="affinis">affinis</tp:taxon-name-part></tp:taxon-name></italic> differs from <italic><tp:taxon-name><tp:taxon-name-part taxon-name-part-type="genus" reg="Mendoncia">M.</tp:taxon-name-part><tp:taxon-name-part taxon-name-part-type="species" reg="velloziana">velloziana</tp:taxon-name-part></tp:taxon-name></italic> by the combination of subquadrangular to quadrangular, hollow, sulcate, tomentose-velutinous branches (vs. subcylindrical to subquadrangular, solid, sulcate, densely pubescent branches); petioles and pedicels with tomentose to densely pubescent indumentum, with adpressed to semi-erect eglandular hairs (vs. tomentose with adpressed eglandular hairs); bracteoles ovate to deltoid, golden-greenish (<italic>in vivo</italic>), 2–2.7 × 1–1.5 cm, glabrous internally (vs. ovate-lanceolate, red (<italic>in vivo</italic>), 2.4–3.3 × 1–1.6 cm, sparsely lepidote internally); leaf venation brochidodromous with 3–4 pairs of secondary veins (vs. eucamptodromous with 3–5 pairs); ovary densely pubescent to tomentose (vs. lepidote with glandular-peltate trichomes); style basally pilose and glabrous distally (vs. entirely glabrous); and oblongoid, pubescent drupes (vs. ellipsoid, glabrous drupes).</p><fig id="F2" position="float" orientation="portrait"><object-id xmlns:xlink="http://www.w3.org/1999/xlink" content-type="doi" xlink:type="simple">10.3897/phytokeys.260.153687.figure2</object-id><object-id xmlns:xlink="http://www.w3.org/1999/xlink" content-type="arpha" xlink:type="simple">B16934E1-7337-5CB1-8C11-CFCBFC94E4B4</object-id><label>Figure 2.</label><caption><p><bold>A–E</bold><italic><tp:taxon-name><tp:taxon-name-part taxon-name-part-type="genus" reg="Mendoncia">Mendoncia</tp:taxon-name-part><tp:taxon-name-part taxon-name-part-type="species" reg="affinis">affinis</tp:taxon-name-part></tp:taxon-name></italic>. <bold>A.</bold> Flowering branch; <bold>B.</bold> Bracteole; <bold>C.</bold> Open corolla; <bold>D.</bold> Gynoecium; <bold>E.</bold> Ovary detail; <bold>F–H.</bold><italic><tp:taxon-name><tp:taxon-name-part taxon-name-part-type="genus" reg="Mendoncia">Mendoncia</tp:taxon-name-part><tp:taxon-name-part taxon-name-part-type="species" reg="velloziana">velloziana</tp:taxon-name-part></tp:taxon-name></italic>; <bold>F, G.</bold> Bracteole; <bold>H.</bold> Ovary detail. Drawn by Emiko Naruto based on S. Buzato s.n. in UEC 20978 (A–E) and S. Buzato &amp; A. Salino s.n. in UEC 28091 (F–H).</p></caption><graphic xmlns:xlink="http://www.w3.org/1999/xlink" xlink:href="phytokeys-260-001_article-153687__-g002.jpg" position="float" orientation="portrait" xlink:type="simple" id="oo_1371953.jpg"><uri content-type="original_file" xlink:type="simple">https://binary.pensoft.net/fig/1371953</uri></graphic></fig></tp:treatment-sec><tp:treatment-sec sec-type="description" id="SECID0EQMAC"><title>Description.</title><p>Herbaceous climbers, stems subquadrangular to quadrangular, fistulose, longitudinally sulcate when young, tomentose-velutinous to glabrescent, eglandular trichomes adpressed, golden, internodes 4.5–11.5 cm long. <bold><italic>Leaves</italic></bold> membranaceous; petiole 5–12 mm long, slightly canaliculated, tomentose to densely pubescent, eglandular trichomes adpressed to semi-erect; leaf-blade 5–10.5 × 2.5–5.3 cm, ovate-lanceolate to elliptic, base obtuse to cuneate, margin entire, apex acuminate to cuspidate, with mucro 0.9–1 mm long; venation brochidodromous, 3–4 pairs of secondary veins, midrib and secondary veins prominent, densely covered in eglandular trichomes; adaxial face smooth, glabrescent to sparsely strigose, eglandular trichomes semi-erect, abaxial side tomentose-velutinous, eglandular trichomes semi-erect to erect. <bold><italic>Flowers</italic></bold> 1–3(–4) per axil; pedicels 19–50 mm long, densely tomentose-velutinous, trichomes eglandular, adpressed to semi-erect; bracteoles 2–2.7 × 1–1.5 cm, golden-greenish (<italic>in vivo</italic>), ovate to deltoid, fused up to the apical third, subcoriaceous, midvein slightly prominent, base cuneate to truncate, apex mucronate, with mucro 1.2–1.8 mm long, externally densely pubescent to velutinous, eglandular trichomes semi-erect, brown (<italic>ex vivo</italic>), 0.8–1.2 mm long, internally glabrous; calyx 1.2–1.5 × 3–3.2 mm, entire, slightly dentate at margin, glabrous; corolla red, 2.5–2.7 cm long, tubular, tube slightly curved, externally glabrous, sparsely glandular-papillose within, base of tube 0.7–0.9 cm wide, middle of tube 0.6–0.7 cm wide, apex of tube 0.9–1 cm wide, 5 lobes 0.29–0.3 × 0.18–0.2 cm, oblong, emarginate, all lobes reflexed; free part of filaments 2–2.5 mm long, dorsal anthers with thecae 0.85–0.9 cm long, ventral anthers with thecae 1–1.2 cm long; ovary 2.4–3 × 2–2.2 mm, densely pubescent to tomentose, eglandular trichomes erect; style 2–2.2 cm long, proximally pilose, distally glabrous, eglandular trichomes erect, stigma bilobed, lobes subequal, 0.5–0.6 mm long. <bold><italic>Drupe</italic></bold> (immature) 1.1–1.2 × 0.9–1 cm, oblongoid, pubescent, with erect to semi-erect eglandular trichomes.</p><fig id="F3" position="float" orientation="portrait"><object-id xmlns:xlink="http://www.w3.org/1999/xlink" content-type="doi" xlink:type="simple">10.3897/phytokeys.260.153687.figure3</object-id><object-id xmlns:xlink="http://www.w3.org/1999/xlink" content-type="arpha" xlink:type="simple">FDFC5D9E-FE50-55FE-B1CB-C36C1EAD4DA1</object-id><label>Figure 3.</label><caption><p><bold>A–C</bold><italic><tp:taxon-name><tp:taxon-name-part taxon-name-part-type="genus" reg="Mendoncia">Mendoncia</tp:taxon-name-part><tp:taxon-name-part taxon-name-part-type="species" reg="affinis">affinis</tp:taxon-name-part></tp:taxon-name></italic>. <bold>A.</bold> Flowering branch; <bold>B.</bold> Details of the inner part of the bracteole and gynoecium; <bold>C.</bold> Leaf blade; <bold>D–F.</bold><italic><tp:taxon-name><tp:taxon-name-part taxon-name-part-type="genus" reg="Mendoncia">Mendoncia</tp:taxon-name-part><tp:taxon-name-part taxon-name-part-type="species" reg="velloziana">velloziana</tp:taxon-name-part></tp:taxon-name></italic>; <bold>D.</bold> Flowering branch; <bold>E.</bold> Flower detail; <bold>F.</bold> Leaf blade. Photos by D Nunes (A–C) and FA Silva (D–F).</p></caption><graphic xmlns:xlink="http://www.w3.org/1999/xlink" xlink:href="phytokeys-260-001_article-153687__-g003.jpg" position="float" orientation="portrait" xlink:type="simple" id="oo_1371954.jpg"><uri content-type="original_file" xlink:type="simple">https://binary.pensoft.net/fig/1371954</uri></graphic></fig></tp:treatment-sec><tp:treatment-sec sec-type="etymology" id="SECID0EWOAC"><title>Etymology.</title><p>The specific epithet <italic><tp:taxon-name><tp:taxon-name-part taxon-name-part-type="genus" reg="Mendoncia"/><tp:taxon-name-part taxon-name-part-type="species" reg="affinis">affinis</tp:taxon-name-part></tp:taxon-name></italic> refers to the morphological similarity between the new species and <italic><tp:taxon-name><tp:taxon-name-part taxon-name-part-type="genus" reg="Mendoncia">Mendoncia</tp:taxon-name-part><tp:taxon-name-part taxon-name-part-type="species" reg="velloziana">velloziana</tp:taxon-name-part></tp:taxon-name></italic>. This similarity led to a taxonomic confusion, where specimens of <italic><tp:taxon-name><tp:taxon-name-part taxon-name-part-type="genus" reg="Mendoncia">M.</tp:taxon-name-part><tp:taxon-name-part taxon-name-part-type="species" reg="affinis">affinis</tp:taxon-name-part></tp:taxon-name></italic> were often mistakenly identified as <italic><tp:taxon-name><tp:taxon-name-part taxon-name-part-type="genus" reg="Mendoncia">M.</tp:taxon-name-part><tp:taxon-name-part taxon-name-part-type="species" reg="velloziana">velloziana</tp:taxon-name-part></tp:taxon-name></italic>, causing <italic><tp:taxon-name><tp:taxon-name-part taxon-name-part-type="genus" reg="Mendoncia">M.</tp:taxon-name-part><tp:taxon-name-part taxon-name-part-type="species" reg="affinis">affinis</tp:taxon-name-part></tp:taxon-name></italic> to remain hidden under that name for a long time.</p></tp:treatment-sec><tp:treatment-sec sec-type="phenology" id="SECID0ETAAE"><title>Phenology.</title><p>Flowering and fruiting specimens were collected throughout the year, more often during November and December (corresponding to spring in Southeastern and Southern Brazil).</p></tp:treatment-sec><tp:treatment-sec sec-type="distribution" id="SECID0EYAAE"><title>Distribution and habitat.</title><p><italic><tp:taxon-name><tp:taxon-name-part taxon-name-part-type="genus" reg="Mendoncia">Mendoncia</tp:taxon-name-part><tp:taxon-name-part taxon-name-part-type="species" reg="affinis">affinis</tp:taxon-name-part></tp:taxon-name></italic> occurs in Brazil and Paraguay, with a broad distribution across the semideciduous seasonal forests (<italic>mata de planalto</italic>) (<xref ref-type="bibr" rid="B5">Capobianco 2001</xref>) that extend from Southeastern and Southern Brazil into the bordering region of Paraguay. The species has been recorded in the Brazilian states of Minas Gerais, Rio de Janeiro, São Paulo, Paraná, Santa Catarina and Mato Grosso do Sul, and in the Department of Amambay in Paraguay (Fig. <xref ref-type="fig" rid="F4">4</xref>).</p><fig id="F4" position="float" orientation="portrait"><object-id xmlns:xlink="http://www.w3.org/1999/xlink" content-type="doi" xlink:type="simple">10.3897/phytokeys.260.153687.figure4</object-id><object-id xmlns:xlink="http://www.w3.org/1999/xlink" content-type="arpha" xlink:type="simple">A4AFB1E5-C743-5BF2-8066-8C5E8F7F2197</object-id><label>Figure 4.</label><caption><p>Map comparing the distribution of <italic><tp:taxon-name><tp:taxon-name-part taxon-name-part-type="genus" reg="Mendoncia">Mendoncia</tp:taxon-name-part><tp:taxon-name-part taxon-name-part-type="species" reg="affinis">affinis</tp:taxon-name-part></tp:taxon-name></italic> (red dots) and <italic><tp:taxon-name><tp:taxon-name-part taxon-name-part-type="genus" reg="Mendoncia">M.</tp:taxon-name-part><tp:taxon-name-part taxon-name-part-type="species" reg="velloziana">velloziana</tp:taxon-name-part></tp:taxon-name></italic> (yellow triangles). Abbreviations of the State: Bahia (BA), Distrito Federal (DF), Espírito Santo (ES), Goiás (GO), Mato Grosso do Sul (MS), Minas Gerais (MG), Paraná (PR), Rio de Janeiro (RJ), Rio Grande do Sul (RS), Santa Catarina (SC), São Paulo (SP).</p></caption><graphic xmlns:xlink="http://www.w3.org/1999/xlink" xlink:href="phytokeys-260-001_article-153687__-g004.jpg" position="float" orientation="portrait" xlink:type="simple" id="oo_1371955.jpg"><uri content-type="original_file" xlink:type="simple">https://binary.pensoft.net/fig/1371955</uri></graphic></fig></tp:treatment-sec><tp:treatment-sec sec-type="conservation status" id="SECID0EWCAE"><title>Conservation status.</title><p>The original distribution of <italic><tp:taxon-name><tp:taxon-name-part taxon-name-part-type="genus" reg="Mendoncia">Mendoncia</tp:taxon-name-part><tp:taxon-name-part taxon-name-part-type="species" reg="affinis">affinis</tp:taxon-name-part></tp:taxon-name></italic> comprised a wide area of semideciduous seasonal forest (<xref ref-type="bibr" rid="B5">Capobianco 2001</xref>) spanning from Minas Gerais and São Paulo to Amambay in Paraguay, reflecting an Extent of Occurrence of 443,000 km<sup>2</sup>. There are more than 50 collection localities for this species; however, the vast majority of the collections were made during the last century, and many of these localities are no longer extant due to urbanization (surroundings of São Paulo and Campinas) and landscape transformation (inner states of São Paulo, Paraná and Minas Gerais) (<xref ref-type="bibr" rid="B23">Ribeiro et al. 2009</xref>; <xref ref-type="bibr" rid="B12">Lima et al. 2020</xref>). In fact, considering the protection situation of the Atlantic Rainforest, the semideciduous seasonal forest has fewer protected sites than the perhumid ombrophilous forest, and is so severely fragmented that we considered the Area of Occupancy (<abbrev xmlns:xlink="http://www.w3.org/1999/xlink" xlink:title="Area of Occurrence" id="ABBRID0EVDAE" xlink:type="simple">AOO</abbrev>) of 116 km<sup>2</sup> as an adequate measure of the distribution of the species, even though the original state of the forest was more or less continuous. This situation justifies the assessment of Endangered (EN) B2a,b(ii,iii,iv) attributed here to the species.</p></tp:treatment-sec><tp:treatment-sec sec-type="material" id="SECID0E2DAE"><title>Additional specimens examined (paratypes).</title><p><bold>Brazil</bold> • <bold>Mato Grosso do Sul</bold>: Amambaí, 1979, W.G. Garcia 13691 (UEC); • <bold>Minas Gerais</bold>: [Além Paraíba] Teixeira Soares, 01 fevereiro 1907, fl., A. Sampaio 673 (R); • [Além Paraíba] Teixeira Soares, Aug. 1907, fl., A. Sampaio s.n. (R45342); • [Itabirito] Itabira do Campo, 21 Nov. 1941, fr., M.G. Magalhães 753 (IAN); • Lavras, Reserva Biológica do Poço Bonito, 05 Dec. 1989, fr., R.J. Almeida &amp; F.F. Avezum 187 (SPF); • Marliéria, Parque Florestal Estadual do Rio Doce, <named-content xmlns:xlink="http://www.w3.org/1999/xlink" content-type="dwc:verbatimCoordinates" xlink:type="simple"><named-content content-type="geo-json" specific-use="{&#34;type&#34;:&#34;Point&#34;,&#34;coordinates&#34;:[-42.616667,-19.783333]}" id="NCID0EKEAE" xlink:type="simple">19°47'0"S, 42°37'0"W</named-content></named-content>, 18 May 1982, fl., H.P. Bautista 556 (MBM, MG, RB); • Marliéria, Reserva Florestal do Rio Doce, Matas da Lagoa Central, 30 Aug. 1973, fl., G. Martinelli &amp; D. Sucre 26 (RB); • Muriaé, mata perto do córrego Barro Alegre, beira da BR 116, 23 outubro 1989, fr., J.R. Pirani et al. 2528 (SPF); • Ponte Nova, fazenda Varginha, 12 km, 07 Dec. 1958, fl. e fr., H.S. Irwin 2248 (R); Prox. de Conceição do Mato Dentro, 17 Feb. 1965, fl., A.P. Duarte 9100 (RB); • Diamantina, fazenda do Gavião, 21 Nov. 1937, fl., M. Barreto 9930 (R); • Viçosa, mata da Prefeitura, à 14 km do Inst. de Ciências Biol. da Universidade de Viçosa, 23 May 1978, fl., F.V. Vidal et al. 1050 (RB); • <bold>Paraná</bold>: Londrina, floresta dos Godoy, 10 Aug. 1985, fl., C. Chagas &amp; F. Silva 853 (MBM); • <bold>Rio de Janeiro</bold>: Petrópolis, 1913, fr., A. Lutz 479 (R); • <bold>São Paulo</bold>: Mogi Guaçu, fazenda Campininha, mata da Mariana, córrego da Divisa, 04 Jun. 1991, fr., R. Neto &amp; L. Rossi 1183 (SP); • Idem, 25 Sept. 1991, fl., S.R. Neto &amp; R. Zifirino 1253 (SP); • São José do Barreiro, 25 Apr. 1894, fl., A. Loefgren 2466 (SP); • São Paulo, Jaraguá, 06 Jan. 1926, fr., F.C. Hoehne s.n. (SP); • Pindorama, propriedade Elidio Ribeiro, 07 Feb. 1939, fr., O.T. Mendes s.n. (IAN, SP44153); • Lins, Colonia Paraizo, 28 Jan. 1941, fl., G. Hashimoto 464 (SP); • Monte Alegre do Sul, Amparo, 26 Mar. 1943, fl., M. Kuhlmann 367 (SP); • São Paulo, Parque do Estado do São Paulo, 04 Apr. 1944, fl., W. Hoehne s.n. (SPF); Idem, 23 Nov. 1966, fl. e fr., R. Faria &amp; O.G. Fonseca s.n. (SP); • Rio Claro, mata da Faz. São José, 25 Aug. 1984, fl., J. Brunini 162 (MBM, SPF); Itapetininga, 10 Dec. 1987, fr., A. Loefgren 443 (SP); • Gália, Reserva Ecológica de Caetetus, 12 Mar. 1989, fl., F.C. Passos 21040 (RB); São Paulo, Parque Santo Dias, trilha principal, 08 Dec. 1992, fr., R.J.F. Garcia 296 (SPF); • Teodoro Sampaio, Parque Estadual Morro do Diabo, 04 Jun. 1994, fl., V.S. Rodrigues 41 (SPF); • Campinas, Reserva Municipal da Fazenda de Santa Genebra, 20 Dec. 1988, fl., S. Buzato s.n. (UEC20978). <bold>Paraguay</bold> • <bold>Amambay</bold>: Sierra de Amambay, E. Hassler s.n. (MO, RB).</p></tp:treatment-sec><ref-list><ref id="B5"><mixed-citation xmlns:xlink="http://www.w3.org/1999/xlink" xlink:type="simple"><person-group><name name-style="western"><surname>Capobianco</surname><given-names>JPR [Ed.]</given-names></name></person-group> (<year>2001</year>) Dossiê Mata Atlântica 2001. Instituto Socioambiental, São Paulo, 1–407.</mixed-citation></ref><ref id="B23"><mixed-citation xmlns:xlink="http://www.w3.org/1999/xlink" xlink:type="simple"><person-group><name name-style="western"><surname>Ribeiro</surname><given-names>MC</given-names></name><name name-style="western"><surname>Metzger</surname><given-names>JP</given-names></name><name name-style="western"><surname>Martensen</surname><given-names>AC</given-names></name><name name-style="western"><surname>Ponzoni</surname><given-names>FJ</given-names></name><name name-style="western"><surname>Hirota</surname><given-names>MM</given-names></name></person-group> (<year>2009</year>) <article-title>The Brazilian Atlantic Forest: How much is left, and how is the remaining forest distributed? Implications for conservation.</article-title><source>Biological Conservation</source><volume>142</volume>(<issue>6</issue>): <fpage>1141</fpage>–<lpage>1153</lpage>. <ext-link xlink:href="10.1016/j.biocon.2009.02.021" ext-link-type="doi" xlink:type="simple">https://doi.org/10.1016/j.biocon.2009.02.021</ext-link></mixed-citation></ref><ref id="B12"><mixed-citation xmlns:xlink="http://www.w3.org/1999/xlink" xlink:type="simple"><person-group><name name-style="western"><surname>Lima</surname><given-names>RAF</given-names></name><name name-style="western"><surname>Oliveira</surname><given-names>AA</given-names></name><name name-style="western"><surname>Pitta</surname><given-names>GR</given-names></name><name name-style="western"><surname>de Gasper</surname><given-names>AL</given-names></name><name name-style="western"><surname>Vibrans</surname><given-names>AC</given-names></name><name name-style="western"><surname>Chave</surname><given-names>J</given-names></name><name name-style="western"><surname>Ter Steege</surname><given-names>H</given-names></name><name name-style="western"><surname>Prado</surname><given-names>PI</given-names></name></person-group> (<year>2020</year>) The erosion of biodiversity and biomass in the Atlantic Forest biodiversity hotspot. Nature Communications 11: 6347. <ext-link xlink:href="10.1038/s41467-020-20217-w" ext-link-type="doi" xlink:type="simple">https://doi.org/10.1038/s41467-020-20217-w</ext-link></mixed-citation></ref></ref-list></tp:taxon-treatment>
